# Supplementary material for: COVID-19 induces new-onset insulin resistance and lipid metabolic dysregulation via regulation of secreted metabolic factors
Source: Signal Transduct Target Ther. 2021 Dec 16;6:427. doi: 10.1038/s41392-021-00822-x (PMC8674414; doi:10.1038/s41392-021-00822-x)
Supplement: Supplementary file 2 — Table S2. Correlation analysis between lipids and metabolic parameters [file 41392_2021_822_MOESM2_ESM.xlsx]

## Sheet: Spearman
Spearman_Rsquare	LPC(19:0/0:0) (IS)	PG(12:0/12:0)	DG(12:0/12:0/0:0)	CE(17:0)	TG(17:0/17:0/17:0) (IS)	Cer(d18:1/4:0)	Cer(d18:1/17:0)	2-Chloro-L-phenylalanine (IS)	PE(12:0/12:0)	SM(d18:1/17:0)	TG(12:0/12:0/12:0)	FFA(20:4)	15-oxoETE	(±)12-HETE	(±)5-HETE	14(S)-HDHA	PGE3	PGE2	TxB3	TXB2	FFA(4:0)	FFA(5:0)	FFA(6:0)	FFA(8:0)	FFA(10:0)	FFA(11:0)	FFA(12:0)	FFA(13:0)	FFA(14:0)	FFA(15:0)	FFA(16:0)	FFA(17:0)	FFA(18:0)	FFA(21:0)	FFA(22:0)	FFA(15:1)	FFA(16:1)	FFA(17:1)	FFA(18:1)	FFA(20:1)	FFA(16:2)	FFA(18:2)	FFA(20:2)	FFA(18:3)	FFA(20:3)	FFA(18:4)	FFA(22:4)	FFA(24:4)	FFA(20:5)
Glucose	-0.483718	-0.176884	0.072466	0.0183458	0.155951	0.0562605	-0.0905061	0.265403	0.118636	-0.243847	0.0461703	-0.0423483	0.0506039	0.0371503	-0.268155	0.110839	-0.409876	-0.192937	0.167253	0.0353157	0.428681	0.321052	-0.433879	0.261887	0.178107	-0.28329	-0.133323	-0.196453	-0.407277	-0.199969	-0.205626	-0.24935	-0.164042	0.248739	0.0879071	-0.0941978	-0.233451	-0.270907	-0.198746	-0.113744	-0.159609	-0.106253	-0.0432656	-0.199511	-0.185751	-0.488678	-0.170005	0.00519798	-0.0741477
TC	0.370138	-0.19592	0.268205	0.0919997	0.504967	0.267594	-0.0273554	0.110797	0.00106976	0.24788	0.185528	0.263009	0.220219	0.341713	0.111408	0.283182	-0.110797	-0.079621	0.128983	0.11202	0.270956	0.216704	0.0294949	-0.0835944	-0.227248	-0.223886	0.0894849	0.0362191	0.0880263	0.130817	-0.113242	-0.101933	-0.0544051	-0.0386643	-0.00397341	-0.240751	-0.091694	-0.0304119	-0.19378	-0.301826	-0.127608	-0.217621	-0.188278	-0.233361	0.172538	-0.0475644	-0.0837472	0.136318	0.191641
HDL	0.311196	0.0071838	-0.239817	-0.0641956	0.227912	-0.303859	-0.477646	-0.249599	-0.27543	0.12564	0.0825373	0.165075	0.262132	0.27543	0.14979	0.267329	-0.0493695	0.156057	0.00917081	0.218265	0.0611387	-0.134199	0.485747	0.0184945	0.0721437	-0.191058	-0.0411189	-0.0305694	0.262285	0.131295	0.0753535	0.0727551	0.134964	-0.12885	0.0105464	0.0814124	0.0614444	0.0374475	0.0313336	0.0507451	0.287963	0.0715323	0.0243026	0.176232	0.182499	0.264627	-0.0022927	0.38441	0.215514
LDL	0.331423	-0.261135	0.271067	0.136603	0.461339	0.268011	-0.0528688	0.12988	-0.107113	0.249828	0.0556192	0.143174	0.104974	0.235312	0.111544	0.176942	-0.0739552	-0.0646344	0.127894	0.11353	0.284055	0.17847	-0.051952	-0.0621896	-0.250134	-0.173122	0.117207	0.141034	0.014516	0.0586752	-0.180457	-0.15662	-0.118267	-0.0004584	-0.0698296	-0.272211	-0.176637	-0.104362	-0.259455	-0.34762	-0.253954	-0.306059	-0.27993	-0.331423	0.0325464	-0.169661	-0.180304	0.0643288	0.0594392
TG	-0.117809	-0.303767	0.190236	0.103446	0.13669	0.0033616	0.400183	0.24448	0.220796	-0.0362136	0.315379	-0.108488	-0.0984032	-0.0021392	-0.152036	0.0125296	-0.0365192	-0.102834	0.0377416	-0.282833	0.225533	0.251815	-0.306059	0.0035144	-0.173122	-0.0478264	0.140434	-0.085568	-0.25594	-0.0858736	-0.251815	-0.325159	-0.314004	-0.224616	-0.107877	-0.135876	-0.219115	-0.280388	-0.315379	-0.400795	-0.340897	-0.26358	-0.167927	-0.280541	-0.0913744	-0.29016	-0.217893	-0.0652456	-0.205669
HOMA_IR	-0.354612	-0.355949	0.129679	-0.0457888	0.0598312	-0.115642	0.0270722	0.324198	0.249332	-0.190842	0.0711898	0.0508021	0.0100267	0.20488	-0.314505	0.143382	-0.354612	-0.176471	0.295455	-0.016377	0.496992	0.419786	-0.109626	0.39873	0.144385	-0.409091	0.0549845	0.14238	-0.277406	-0.178476	-0.331217	-0.346591	-0.218917	0.120989	0.173128	-0.0316015	-0.296457	-0.381684	-0.341243	-0.316511	-0.379679	-0.302807	-0.203543	-0.364639	-0.144385	-0.467135	-0.322527	0.104278	-0.194853
Spearman_Pvalue	LPC(19:0/0:0) (IS)	PG(12:0/12:0)	DG(12:0/12:0/0:0)	CE(17:0)	TG(17:0/17:0/17:0) (IS)	Cer(d18:1/4:0)	Cer(d18:1/17:0)	2-Chloro-L-phenylalanine (IS)	PE(12:0/12:0)	SM(d18:1/17:0)	TG(12:0/12:0/12:0)	FFA(20:4)	15-oxoETE	(±)12-HETE	(±)5-HETE	14(S)-HDHA	PGE3	PGE2	TxB3	TXB2	FFA(4:0)	FFA(5:0)	FFA(6:0)	FFA(8:0)	FFA(10:0)	FFA(11:0)	FFA(12:0)	FFA(13:0)	FFA(14:0)	FFA(15:0)	FFA(16:0)	FFA(17:0)	FFA(18:0)	FFA(21:0)	FFA(22:0)	FFA(15:1)	FFA(16:1)	FFA(17:1)	FFA(18:1)	FFA(20:1)	FFA(16:2)	FFA(18:2)	FFA(20:2)	FFA(18:3)	FFA(20:3)	FFA(18:4)	FFA(22:4)	FFA(24:4)	FFA(20:5)
Glucose	0.00375143	0.31695	0.683805	0.917978	0.37846	0.751978	0.610722	0.129262	0.503972	0.164603	0.795415	0.812035	0.776246	0.834768	0.12519	0.532593	0.0160659	0.27429	0.344431	0.842823	0.0114199	0.0641165	0.0103572	0.134606	0.313562	0.104478	0.452239	0.26547	0.0168177	0.256838	0.243345	0.154985	0.353903	0.156033	0.621046	0.596182	0.183924	0.121214	0.259819	0.52184	0.367238	0.549788	0.808039	0.257953	0.292899	0.00336255	0.336436	0.976725	0.676858
TC	0.031184	0.266796	0.125116	0.604821	0.00232035	0.126012	0.877949	0.532751	0.995209	0.157514	0.293492	0.132882	0.210757	0.047931	0.530479	0.104617	0.532751	0.654433	0.467222	0.528211	0.121143	0.218317	0.868482	0.638336	0.196184	0.203064	0.614769	0.838854	0.620571	0.460859	0.52369	0.566216	0.759914	0.828132	0.982207	0.170198	0.606027	0.864431	0.272157	0.082772	0.472024	0.216327	0.286265	0.184096	0.329178	0.789374	0.63772	0.442051	0.277589
HDL	0.0732168	0.967836	0.171912	0.718329	0.194846	0.080621	0.00427996	0.15456	0.114884	0.478938	0.642603	0.35084	0.134227	0.114884	0.397813	0.126401	0.781571	0.378134	0.958947	0.214936	0.731234	0.449245	0.00358789	0.917316	0.685139	0.279078	0.817399	0.863735	0.133992	0.459206	0.671893	0.682609	0.446643	0.467685	0.952795	0.647156	0.729941	0.833464	0.860362	0.775638	0.098639	0.687672	0.891484	0.318766	0.301582	0.130427	0.989733	0.0247894	0.220917
LDL	0.0555257	0.135769	0.120985	0.441089	0.0060285	0.1254	0.766503	0.464103	0.546544	0.154169	0.754718	0.419214	0.554629	0.180352	0.529975	0.316789	0.677652	0.716483	0.471023	0.522627	0.103505	0.31256	0.770443	0.726789	0.153649	0.327516	0.509161	0.426268	0.93506	0.741688	0.307116	0.376393	0.505309	0.997947	0.694746	0.119362	0.317639	0.55695	0.138396	0.0439618	0.147258	0.0783434	0.108836	0.0555257	0.855013	0.337427	0.307533	0.717769	0.738441
TG	0.506972	0.0807184	0.281192	0.560439	0.440796	0.984946	0.0190209	0.163474	0.209533	0.838879	0.0692386	0.541376	0.579805	0.99042	0.390693	0.943931	0.837537	0.56277	0.832175	0.105063	0.199674	0.150813	0.0783434	0.984262	0.327516	0.788241	0.42826	0.6304	0.144011	0.629174	0.150813	0.060598	0.0705273	0.201557	0.54367	0.443549	0.21311	0.108234	0.0692386	0.0188221	0.0485013	0.132012	0.34246	0.108033	0.607288	0.0959816	0.215739	0.713914	0.243245
HOMA_IR	0.0435448	0.0427172	0.470427	0.799835	0.740835	0.520134	0.88116	0.0661571	0.161295	0.286154	0.692877	0.778365	0.956315	0.251656	0.0750525	0.424456	0.0435448	0.324519	0.0952512	0.928237	0.00363686	0.0157001	0.542207	0.022261	0.421195	0.0187927	0.761194	0.427732	0.118025	0.318981	0.0602537	0.0487872	0.220068	0.500896	0.333883	0.861409	0.0940933	0.0291221	0.0525568	0.073139	0.0300334	0.0870099	0.254815	0.0376446	0.421195	0.0061293	0.0676281	0.562198	0.275998
[truncated: 582 more columns]
